# Supplementary material for: The dysbiosis of ovine foot microbiome during the development and treatment of contagious ovine digital dermatitis
Source: Anim Microbiome. 2021 Feb 17;3:19. doi: 10.1186/s42523-021-00078-4 (PMC7888161; doi:10.1186/s42523-021-00078-4)
Supplement: Supplementary file 6 — Additional file 6: Supplementary Data 2. Reads per sample data file. [file 42523_2021_78_MOESM6_ESM.xlsx]

## Sheet: sheet 1
#SampleID	SampleID	Frequency of ASV's	sheep-id	swab-visit	swab-ID	disease_state	Lesion Score	SWAB_BIOPSY	Barcode Sequence	Raw Read Number	Trimmed Read Number (% of raw)	Trimmed Read Pairs (R1/R2) Number	Singletons (R0) Number (% of total trimmed reads)
Sample-100-269F1	Sample-100-269F1	64180	9	26	26-9-F1	C_ID			TAGCGCTC-TCGACTAG	143154	142,961 (99.87)	71384	193 (0.14)
Sample-101-B7	Sample-101-B7	103333	5		23-5-F2	B_HEALTHY	0		TAAGGCGA-CGTCTAAT	226636	226,255 (99.83)	112937	381 (0.17)
Sample-102-B8	Sample-102-B8	71888	5		33-5-F2	E_CODD	1	SWAB_CODD	TAAGGCGA-TCTCTCCG	157192	156,915 (99.82)	78319	277 (0.18)
Sample-103-B9	Sample-103-B9	90797	5		35-5-F2	E_CODD	2	SWAB_CODD	CGTACTAG-CTCTCTAT	194498	194,135 (99.81)	96886	363 (0.19)
Sample-104-B10	Sample-104-B10	121915	5	38	38-5-52	E_CODD	3	SWAB_CODD	CGTACTAG-TATCCTCT	261258	260,782 (99.82)	130153	476 (0.18)
Sample-105-B11	Sample-105-B11	81754	5		41-5-F2	E_CODD	4	SWAB_CODD	CGTACTAG-GTAAGGAG	176632	176,306 (99.82)	87990	326 (0.18)
Sample-106-2712F3	Sample-106-2712F3	106181	12	27	27-12-F3	D_FOOTROT			ACTCGCTA-TTCTAGCT	240074	239,724 (99.85)	119687	350 (0.15)
Sample-107-B13	Sample-107-B13	74311	8		23-8-F3	B_HEALTHY	0		CGTACTAG-AAGGAGTA	167382	167,103 (99.83)	83412	279 (0.17)
Sample-108-B14	Sample-108-B14	71065	8		33-8-F3	E_CODD	2	SWAB_CODD	CGTACTAG-CTAAGCCT	153600	153,336 (99.83)	76536	264 (0.17)
Sample-109-2714F3	Sample-109-2714F3	79735	14	27	27-14-F3	C_ID			CGGAGCCT-TTCTAGCT	182588	182,310 (99.85)	91016	278 (0.15)
Sample-109-B15	Sample-109-B15	84400	8		34-8-F3	E_CODD	1	SWAB_CODD	CGTACTAG-CGTCTAAT	182676	182,348 (99.82)	91010	328 (0.18)
Sample-110-B16	Sample-110-B16	41252	8	38	38-8-F3	E_CODD	3	SWAB_CODD	CGTACTAG-TCTCTCCG	87858	87,710 (99.83)	43781	148 (0.17)
Sample-111-272F2	Sample-111-272F2	71841	2	27	27-2-F2	D_FOOTROT			ATGCGCAG-TTCTAGCT	157094	156,835 (99.84)	78288	259 (0.17)
Sample-11-152F2	Sample-11-152F2	66057	2	15	15-2-F2	A_HEALTHY			GCTCATGA-CTCTCTAT	154730	154,526 (99.87)	77161	204 (0.13)
Sample-1-115F2	Sample-1-115F2	96988	5	11	11-5-F2	A_HEALTHY			TAAGGCGA-CTCTCTAT	222258	221,916 (99.85)	110789	338 (0.15)
Sample-111-B17	Sample-111-B17	74123	8		43-8-F3	E_CODD	4	SWAB_CODD	AGGCAGAA-CTCTCTAT	166394	166,135 (99.84)	82938	259 (0.16)
Sample-113-275F2	Sample-113-275F2	132103	5	27	27-5-F2	C_ID			ACTGAGCG-TTCTAGCT	302706	302,216 (99.84)	150864	488 (0.16)
Sample-114-278F3	Sample-113-B19	105999	8	27	27-8-F3	C_ID			CCTAAGAC-TTCTAGCT	243846	243,482 (99.85)	121559	364 (0.15)
Sample-115-279F1	Sample-114-278F3	99147	9	27	27-9-F1	D_FOOTROT			CGATCAGT-TTCTAGCT	226314	225,950 (99.84)	112795	360 (0.16)
Sample-118-2812F3	Sample-114-B20	163210	12	28	28-12-F3	D_FOOTROT			ACTCGCTA-CCTAGAGT	234740	234,412 (99.86)	117042	328 (0.14)
Sample-119-2814F3	Sample-115-279F1	101925	14	28	28-14-F3	D_FOOTROT			GGAGCTAC-CCTAGAGT	176630	176,382 (99.86)	88068	246 (0.14)
Sample-120-282F2	Sample-115-B21	93730	2	28	28-2-F2	D_FOOTROT			GCGTAGTA-CCTAGAGT	138398	138,155 (99.82)	68956	243 (0.18)
Sample-12-155F2	Sample-116-B22	100914	5	15	15-5-F2	A_HEALTHY			ATCTCAGG-CTCTCTAT	1110082	1,108,327 (99.84)	553292	1,743 (0.16)
Sample-121-B27	Sample-117-B23	94610	8		41-5-F4	E_CODD	3	SWAB_CODD	TCCTGAGC-GTAAGGAG	134712	134,491 (99.84)	67135	221 (0.16)
Sample-122-285F2	Sample-118-2812F3	103550	5	28	28-5-F2	C_ID			TACGCTGC-CCTAGAGT	168980	168,715 (99.84)	84225	265 (0.16)
Sample-123-288F3	Sample-119-2814F3	73183	8	28	28-8-F3	D_FOOTROT			ATGCGCAG-CCTAGAGT	148566	148,282 (99.81)	74000	282 (0.19)
Sample-124-289F1	Sample-119-B25	133199	9	28	28-9-F1	D_FOOTROT			TAGCGCTC-CCTAGAGT	225458	225,146 (99.86)	112420	306 (0.14)
Sample-124-B30	Sample-120-282F2	60257	9		21-9-F1	B_HEALTHY	0		TCCTGAGC-CTAAGCCT	246040	245,682 (99.85)	122662	358 (0.15)
Sample-125-B31	Sample-120-B26	63028	9		31-9-F1	E_CODD	1	SWAB_CODD	TCCTGAGC-CGTCTAAT	242144	241,741 (99.83)	120669	403 (0.17)
Sample-126-B32	Sample-12-155F2	508122	9	35	35-9-F1	E_CODD	2	SWAB_CODD	TCCTGAGC-TCTCTCCG	406540	405,943 (99.85)	202673	597 (0.15)
Sample-128-B34	Sample-121-B27	61225	9		38-9-F1	E_CODD	4	SWAB_CODD	GGACTCCT-TATCCTCT	252292	251,891 (99.84)	125745	401 (0.16)
Sample-130-B36	Sample-122-285F2	73676	14		21-14-F3	B_HEALTHY	0		GGACTCCT-ACTGCATA	223458	223,102 (99.84)	111374	354 (0.16)
Sample-131-2912F3	Sample-122-B28	69551	12	29	29-12-F3	D_FOOTROT			GGAGCTAC-GCGTAAGA	223226	222,906 (99.86)	111295	316 (0.14)
Sample-13-158F3	Sample-123-288F3	60602	8	15	15-8-F3	A_HEALTHY			TAAGGCGA-TATCCTCT	165562	165,323 (99.86)	82543	237 (0.14)
Sample-131-B37	Sample-123-B29	85268	14		31-14-F3	E_CODD	1	SWAB_CODD	GGACTCCT-AAGGAGTA	293452	292,980 (99.84)	146254	472 (0.16)
Sample-132-B38	Sample-124-289F1	99208	14	35	35-14-F3	E_CODD	2	SWAB_CODD	GGACTCCT-CTAAGCCT	372708	372,126 (99.84)	185772	582 (0.16)
Sample-133-B39	Sample-124-B30	106157	14		38-14-F3	E_CODD	3	SWAB_CODD	GGACTCCT-CGTCTAAT	228124	227,694 (99.81)	113632	430 (0.19)
Sample-134-2914F3	Sample-125-B31	111029	14	29	29-14-F3	D_FOOTROT			TACGCTGC-GCGTAAGA	164432	164,124 (99.81)	81909	306 (0.19)
Sample-134-B40	Sample-126-B32	185759	14		39-14-F3	E_CODD	4	SWAB_CODD	GGACTCCT-TCTCTCCG	171712	171,421 (99.83)	85565	291 (0.17)
Sample-136-B42	Sample-128-B34	112192	12		23-12-F3	B_HEALTHY	0		TAGGCATG-TATCCTCT	175656	175,334 (99.82)	87506	322 (0.18)
Sample-137-295F2	Sample-130-B36	100999	5	29	29-5-F2	D_FOOTROT			ACTGAGCG-GCGTAAGA	161156	160,899 (99.84)	80322	255 (0.16)
Sample-137-B43	Sample-131-2912F3	98048	12		35-12-F3	E_CODD	1	SWAB_CODD	TAGGCATG-GTAAGGAG	242460	242,008 (99.81)	120779	450 (0.19)
Sample-138-298F3	Sample-13-158F3	71937	8	29	29-8-F3	D_FOOTROT			CCTAAGAC-GCGTAAGA	241958	241,593 (99.85)	120616	361 (0.15)
Sample-138-B44	Sample-131-B37	137581	12	37	37-12-F3	E_CODD	2	SWAB_CODD	TAGGCATG-ACTGCATA	233600	233,202 (99.83)	116402	398 (0.17)
Sample-139-299F1	Sample-132-B38	172223	9	29	29-9-F1	D_FOOTROT			CGATCAGT-GCGTAAGA	214644	214,307 (99.84)	106987	333 (0.16)
Sample-140-B46	Sample-133-B39	103976	12		38-12-F3	E_CODD	4	SWAB_CODD	TAGGCATG-CTAAGCCT	265332	264,851 (99.82)	132185	481 (0.18)
Sample-141-3012F3	Sample-134-2914F3	69827	12	30	30-12-F3	D_FOOTROT			TCGACGTC-GCGTAAGA	184598	184,337 (99.86)	92041	255 (0.14)
Sample-141-B47	Sample-134-B40	77011	12		43-12-F3	E_CODD	4	SWAB_CODD	TAGGCATG-CGTCTAAT	198020	197,607 (99.79)	98597	413 (0.21)
Sample-143-305F2	Sample-136-B42	79042	5	30	30-5-F2	D_FOOTROT			GGAGCTAC-CTATTAAG	225392	225,014 (99.83)	112319	376 (0.17)
Sample-144-308F3	Sample-137-295F2	62255	8	30	30-8-F3	D_FOOTROT			GCGTAGTA-CTATTAAG	188530	188,187 (99.82)	93923	341 (0.18)
Sample-150-3112F3	Sample-137-B43	110817	12	31	31-12-F3	D_FOOTROT			CCTAAGAC-CTATTAAG	246890	246,513 (99.85)	123069	375 (0.15)
Sample-154-315F2	Sample-138-298F3	108434	5	31	31-5-F2	D_FOOTROT			ACTCGCTA-AAGGCTAT	225432	225,121 (99.86)	112406	309 (0.14)
Sample-157-325F2	Sample-138-B44	106479	5	32	32-5-F2	D_FOOTROT			CGGAGCCT-AAGGCTAT	195492	195,153 (99.83)	97407	339 (0.17)
Sample-17-1712F3	Sample-139-299F1	95430	12	17	17-12-F3	A_HEALTHY			GGACTCCT-TATCCTCT	810888	809,690 (99.85)	404247	1,196 (0.15)
Sample-180-112F3	Sample-140-B46	119790	12	1	1-12-F3	A_HEALTHY	0		GCGTAGTA-TTATGCGA	256546	255,971 (99.78)	127731	509 (0.20)
Sample-183-114F3	Sample-141-3012F3	80964	14	1	1-14-F3	A_HEALTHY	0		ATGCGCAG-TTATGCGA	201296	200,858 (99.78)	100242	374 (0.19)
Sample-185-12F2	Sample-141-B47	90289	2	1	1-2-F2	A_HEALTHY	0		ACTGAGCG-TTATGCGA	167786	167,393 (99.77)	83529	335 (0.20)
Sample-187-15F2	Sample-142-B48	120343	5	1	1-5-F2	A_HEALTHY	0		GGAGCTAC-TATCCTCT	163254	162,997 (99.84)	81375	247 (0.15)
Sample-188-18F3	Sample-143-305F2	94496	8	1	1-8-F3	A_HEALTHY	0		GCGTAGTA-TATCCTCT	234034	233,473 (99.76)	116492	489 (0.21)
Sample-189-19F1	Sample-143-B49	130445	9	1	1-9-F1	A_HEALTHY	0		CGGAGCCT-TATCCTCT	234398	233,965 (99.82)	116776	413 (0.18)
Sample-20-1714F3	Sample-144-308F3	87845	14	17	17-14-F3	A_HEALTHY			CGAGGCTG-TATCCTCT	188590	188,272 (99.83)	93980	312 (0.17)
Sample-2-135F2	Sample-144-B50	110876	5	13	13-5-F2	A_HEALTHY			CGTACTAG-CTCTCTAT	117734	117,550 (99.84)	58684	182 (0.15)
Sample-22-172F2	Sample-145-B51	145060	2	17	17-2-F2	A_HEALTHY			GTAGAGGA-TATCCTCT	124140	123,945 (99.84)	61875	195 (0.16)
Sample-24-175F2	Sample-146-B52	102866	5	17	17-5-F2	A_HEALTHY			ATCTCAGG-TATCCTCT	157656	157,411 (99.84)	78586	239 (0.15)
Sample-25-178F3	Sample-147-B53	87903	8	17	17-8-F3	A_HEALTHY			TAAGGCGA-GTAAGGAG	199114	198,819 (99.85)	99267	285 (0.14)
Sample-26-179F1	Sample-148-B54	154909	9	17	17-9-F1	A_HEALTHY			CGTACTAG-GTAAGGAG	131750	131,550 (99.85)	65676	198 (0.15)
Sample-29-185F2	Sample-149-B55	66278	5	18	18-5-F2	C_ID			GGACTCCT-GTAAGGAG	332376	331,878 (99.85)	165693	492 (0.15)
Sample-33-1912F3	Sample-150-3112F3	111386	12	19	19-12-F3	A_HEALTHY			AAGAGGCA-GTAAGGAG	377476	376,944 (99.86)	188216	512 (0.14)
Sample-36-1914F3	Sample-150-B56	73841	14	19	19-14-F3	B_HEALTHY			ATCTCAGG-GTAAGGAG	142062	141,808 (99.82)	70778	252 (0.18)
Sample-38-192F2	Sample-151-B57	163946	2	19	19-2-F2	B_HEALTHY			CGTACTAG-ACTGCATA	90614	90,460 (99.83)	45155	150 (0.17)
Sample-40-195F2	Sample-152-B58	113993	5	19	19-5-F2	C_ID			TCCTGAGC-ACTGCATA	226114	225,769 (99.85)	112714	341 (0.15)
Sample-41-198F3	Sample-153-B59	80526	8	19	19-8-F3	B_HEALTHY			GGACTCCT-ACTGCATA	381062	380,496 (99.85)	189969	558 (0.15)
Sample-42-199F1	Sample-154-315F2	102692	9	19	19-9-F1	A_HEALTHY			TAGGCATG-ACTGCATA	285458	284,981 (99.83)	142255	471 (0.17)
Sample-46-205F2	Sample-154-B60	107708	5	20	20-5-F2	C_ID			GTAGAGGA-ACTGCATA	157682	157,450 (99.85)	78609	232 (0.15)
Sample-50-2112F3	Sample-155-B61	106020	12	21	21-12-F3	B_HEALTHY			CGTACTAG-AAGGAGTA	102238	102,057 (99.82)	50938	181 (0.18)
Sample-53-2114F3	Sample-156-B62	1762	14	21	21-14-F3	B_HEALTHY			GGACTCCT-AAGGAGTA	300088	299,638 (99.85)	149599	440 (0.15)
Sample-55-212F2	Sample-157-325F2	83261	2	21	21-2-F2	B_HEALTHY			CTCTCTAC-AAGGAGTA	686032	684,917 (99.84)	341908	1,101 (0.16)
Sample-57-215F2	Sample-157-B63	961	5	21	21-5-F2	B_HEALTHY			AAGAGGCA-AAGGAGTA	126128	125,946 (99.86)	62884	178 (0.14)
Sample-58-218F3	Sample-158-B64	119368	8	21	21-8-F3	B_HEALTHY			GTAGAGGA-AAGGAGTA	293512	293,076 (99.85)	146320	436 (0.15)
Sample-59-219F1	Sample-159-B65	105083	9	21	21-9-F1	B_HEALTHY			GCTCATGA-AAGGAGTA	203896	203,589 (99.85)	101645	299 (0.15)
Sample-6-1512F3	Sample-160-B66	134127	12	15	15-12-F3	A_HEALTHY			TAGGCATG-CTCTCTAT	208884	208,545 (99.84)	104104	337 (0.16)
Sample-62-2212F3	Sample-161-B67	84412	12	22	22-12-F3	C_ID			CGTACTAG-CTAAGCCT	119358	119,152 (99.83)	59473	206 (0.17)
Sample-66-2312F3	Sample-162-B68	81703	12	23	23-12-F3	B_HEALTHY			TAGGCATG-CTAAGCCT	223024	222,663 (99.84)	111151	361 (0.16)
Sample-69-2314F3	Sample-163-B69	73120	14	23	23-14-F3	C_ID			AAGAGGCA-CTAAGCCT	131744	131,573 (99.87)	65702	169 (0.13)
Sample-71-232F2	Sample-164-B70	214352	2	23	23-2-F2	C_ID			GCTCATGA-CTAAGCCT	349630	349,078 (99.84)	174264	550 (0.16)
Sample-73-235F2	Sample-165-B71	186242	5	23	23-5-F2	B_HEALTHY			TAAGGCGA-CGTCTAAT	125952	125,763 (99.85)	62788	187 (0.15)
Sample-74-238F3	Sample-166-B72	84116	8	23	23-8-F3	B_HEALTHY			CGTACTAG-CGTCTAAT	99450	99,296 (99.85)	49571	154 (0.16)
Sample-75-239F1	Sample-167-B73	142059	9	23	23-9-F1	B_HEALTHY			AGGCAGAA-CGTCTAAT	156734	156,509 (99.86)	78143	223 (0.14)
Sample-78-2414F3	Sample-169-B75	101950	14	24	24-14-F3	C_ID			TAGGCATG-CGTCTAAT	181892	181,613 (99.85)	90668	277 (0.15)
Sample-79-242F2	Sample-170-B76	124544	2	24	24-2-F2	C_ID			CTCTCTAC-CGTCTAAT	170178	169,923 (99.85)	84835	253 (0.15)
Sample-80-249F1	Sample-17-1712F3	371052	9	24	24-9-F1	C_ID			CGAGGCTG-CGTCTAAT	112616	112,439 (99.84)	56131	177 (0.16)
Sample-86-2512F3	Sample-171-B77	105019	12	25	25-12-F3	C_ID			CGTACTAG-TCTCTCCG	99836	99,687 (99.85)	49769	149 (0.15)
Sample-89-2514F3	Sample-172-B78	129425	14	25	25-14-F3	C_ID			GGACTCCT-TCTCTCCG	339976	339,429 (99.84)	169443	543 (0.16)
Sample-91-252F2	Sample-173-B79	149341	2	25	25-2-F2	C_ID			CTCTCTAC-TCTCTCCG	317618	317,135 (99.85)	158328	479 (0.15)
Sample-9-1514F3	Sample-174-B80	194853	14	15	15-14-F3	A_HEALTHY			AAGAGGCA-CTCTCTAT	170682	170,419 (99.85)	85080	259 (0.15)
Sample-92-255F2	Sample-175-11F1	276653	5	25	25-5-F2	C_ID			CGAGGCTG-TCTCTCCG	129720	129,463 (99.80)	64604	255 (0.20)
Sample-93-258F3	Sample-176-110F3	132555	8	25	25-8-F3	C_ID			AAGAGGCA-TCTCTCCG	51084	50,998 (99.83)	25456	86 (0.17)
Sample-94-259F1	Sample-177-110F4	221577	9	25	25-9-F1	C_ID			ACTCGCTA-TCGACTAG	507880	507,134 (99.85)	253197	740 (0.15)
Sample-95-B1	Sample-178-111F4	373091	2		21-2-F2	B_HEALTHY	0		TAAGGCGA-CTCTCTAT	265988	265,501 (99.82)	132507	487 (0.18)
Sample-96-B2	Sample-179-112F1	16751	2		29-2-F2	E_CODD	1	SWAB_CODD	TAAGGCGA-TATCCTCT	294444	293,932 (99.83)	146710	512 (0.17)
Sample-97-2612F3	Sample-180-112F3	113716	12	26	26-12-F3	C_ID			CGGAGCCT-TCGACTAG	216064	215,713 (99.84)	107681	351 (0.16)
Sample-97-B3	Sample-181-113F3	187463	2		33-2-F2	E_CODD	2	SWAB_CODD	TAAGGCGA-GTAAGGAG	214780	214,376 (99.81)	106986	404 (0.19)
Sample-98-262F2	Sample-182-114F2	86529	2	26	26-2-F2	D_FOOTROT			TACGCTGC-TCGACTAG	156046	155,771 (99.82)	77748	275 (0.18)
Sample-98-B4	Sample-183-114F3	87897	2	35	35-2-52	E_CODD	3	SWAB_CODD	TAAGGCGA-ACTGCATA	143396	143,161 (99.84)	71464	233 (0.16)
Sample-99-B5	Sample-184-119F2	87005	2		39-2-F2	E_CODD	4	SWAB_CODD	TAAGGCGA-AAGGAGTA	120710	120,516 (99.84)	60162	192 (0.16)
Sample-119-B25	Sample-185-12F2	73860	2		47-2-F2	G_CODD_T	5T		TCCTGAGC-CTCTCTAT	300594	300,140 (99.85)	149843	454 (0.15)
Sample-120-B26	Sample-186-13F1	124843	5		47-5-F1	G_CODD_T	5T		TCCTGAGC-TATCCTCT	137080	136,851 (99.83)	68311	229 (0.17)
Sample-122-B28	Sample-187-15F2	69346	8		47-8-F3	G_CODD_T	5T		TCCTGAGC-ACTGCATA	155710	155,477 (99.85)	77622	233 (0.15)
Sample-142-B48	Sample-188-18F3	105601	12		47-12-F3	G_CODD_T	5T		TAGGCATG-TCTCTCCG	267504	267,014 (99.82)	133262	490 (0.18)
Sample-113-B19	Sample-189-19F1	103233	23	1	19-23-F4	A_HEALTHY	0		AGGCAGAA-GTAAGGAG	238444	238,010 (99.82)	118788	434 (0.18)
Sample-114-B20	Sample-190-19F3	114237	23	32	32-23-F4	E_CODD	1	SWAB_CODD	AGGCAGAA-ACTGCATA	362060	361,467 (99.84)	180437	593 (0.16)
Sample-115-B21	Sample-20-1714F3	82045	23	35	35-23-F4	E_CODD	2	SWAB_CODD	AGGCAGAA-AAGGAGTA	204028	203,657 (99.82)	101643	371 (0.18)
Sample-116-B22	Sample-2-135F2	51053	23	38	38-23-F4	E_CODD	3	SWAB_CODD	AGGCAGAA-CTAAGCCT	219192	218,789 (99.82)	109193	403 (0.18)
Sample-117-B23	Sample-22-172F2	55092	23	39	39-23-F4	E_CODD	4	SWAB_CODD	AGGCAGAA-CGTCTAAT	203980	203,620 (99.82)	101630	360 (0.18)
Sample-123-B29	Sample-24-175F2	66729	23	47	47-23-F4	G_CODD_T	5T		TCCTGAGC-AAGGAGTA	192034	191,728 (99.84)	95711	306 (0.16)
Sample-175-11F1	Sample-25-178F3	84453	1	1	1-1-F1				CGATCAGT-GAGCCTTA	609506	608,165 (99.78)	303473	1,219 (0.20)
Sample-176-110F3	Sample-26-179F1	56725	10	1	1-10-F3				TGCAGCTA-GAGCCTTA	295384	294,508 (99.70)	146904	700 (0.24)
Sample-177-110F4	Sample-29-185F2	148921	10	1	1-10-F4				TCGACGTC-GAGCCTTA	492176	490,370 (99.63)	244482	1,406 (0.29)
Sample-178-111F4	Sample-33-1912F3	164364	11	1	1-11-F4				ACTCGCTA-TTATGCGA	821670	819,103 (99.69)	408485	2,133 (0.26)
Sample-179-112F1	Sample-36-1914F3	62800	12	1	1-12-F1				GGAGCTAC-TTATGCGA	41058	40,809 (99.39)	20313	183 (0.45)
Sample-181-113F3	Sample-38-192F2	36695	13	1	1-13-F3				CGGAGCCT-TTATGCGA	413726	412,664 (99.74)	205884	896 (0.22)
Sample-182-114F2	Sample-40-195F2	100541	14	1	1-14-F2				TACGCTGC-TTATGCGA	197010	196,644 (99.81)	98150	344 (0.17)
Sample-184-119F2	Sample-41-198F3	171762	19	1	1-19-F2				TAGCGCTC-TTATGCGA	201860	201,529 (99.84)	100607	315 (0.16)
Sample-186-13F1	Sample-42-199F1	126574	3	1	1-3-F1				CCTAAGAC-TTATGCGA	281382	280,869 (99.82)	140198	473 (0.17)
Sample-190-19F3	Sample-46-205F2	69931	9	1	1-9-F3				TACGCTGC-TATCCTCT	256880	256,304 (99.78)	127888	528 (0.21)
Sample-143-B49	Sample-50-2112F3	42459	BIOP		B3-1-BIOP		1	BIOPSY_CODD	CTCTCTAC-CTCTCTAT	291206	290,686 (99.82)	145083	520 (0.18)
Sample-144-B50	Sample-53-2114F3	134291	BIOP		B7-1-BIOP		1	BIOPSY_CODD	CTCTCTAC-TATCCTCT	268356	267,908 (99.83)	133731	446 (0.17)
Sample-145-B51	Sample-55-212F2	314591	BIOP		B5-1-BIOP		1	BIOPSY_CODD	CTCTCTAC-GTAAGGAG	316602	316,058 (99.83)	157757	544 (0.17)
Sample-146-B52	Sample-57-215F2	53219	BIOP		B6-1-BIOP		1	BIOPSY_CODD	CTCTCTAC-ACTGCATA	225630	225,260 (99.84)	112445	370 (0.16)
Sample-147-B53	Sample-58-218F3	133514	BIOP		B2-1-BIOP		1	BIOPSY_CODD	CTCTCTAC-AAGGAGTA	192500	192,173 (99.83)	95923	327 (0.17)
Sample-148-B54	Sample-59-219F1	86810	BIOP		B4-1-BIOP		1	BIOPSY_CODD	CTCTCTAC-CTAAGCCT	339144	338,564 (99.83)	168992	580 (0.17)
Sample-149-B55	Sample-6-1512F3	91382	BIOP		B1-1-BIOP		1	BIOPSY_CODD	CTCTCTAC-CGTCTAAT	140346	140,092 (99.82)	69919	254 (0.18)
Sample-150-B56	Sample-62-2212F3	51047	BIOP		B8-1-BIOP		1	BIOPSY_CODD	CTCTCTAC-TCTCTCCG	159674	159,372 (99.81)	79535	302 (0.19)
Sample-151-B57	Sample-66-2312F3	96451	BIOP		B15-2-BIOP		2	BIOPSY_CODD	CGAGGCTG-CTCTCTAT	351580	351,043 (99.85)	175253	537 (0.15)
Sample-152-B58	Sample-69-2314F3	57212	BIOP		B10-2-BIOP		2	BIOPSY_CODD	CGAGGCTG-TATCCTCT	243196	242,728 (99.81)	121130	468 (0.19)
Sample-153-B59	Sample-71-232F2	156967	BIOP		B12-2-BIOP		2	BIOPSY_CODD	CGAGGCTG-GTAAGGAG	177546	177,191 (99.80)	88418	355 (0.20)
Sample-154-B60	Sample-73-235F2	54209	BIOP		B14-2-BIOP		2	BIOPSY_CODD	CGAGGCTG-ACTGCATA	238070	237,644 (99.82)	118609	426 (0.18)
Sample-155-B61	Sample-74-238F3	42078	BIOP		B13-2-BIOP		2	BIOPSY_CODD	CGAGGCTG-AAGGAGTA	232998	232,536 (99.80)	116037	462 (0.20)
Sample-156-B62	Sample-75-239F1	66122	BIOP		B11-2-BIOP		2	BIOPSY_CODD	CGAGGCTG-CTAAGCCT	3972	3,965 (99.82)	1979	7 (0.18)
Sample-157-B63	Sample-78-2414F3	78527	BIOP		B9-2-BIOP		2	BIOPSY_CODD	CGAGGCTG-CGTCTAAT	2344	2,338 (99.74)	1166	6 (0.26)
Sample-158-B64	Sample-79-242F2	76117	BIOP		B16-2-BIOP		2	BIOPSY_CODD	CGAGGCTG-TCTCTCCG	254398	253,877 (99.80)	126678	521 (0.21)
Sample-159-B65	Sample-80-249F1	51940	BIOP		B19-3-BIOP		3	BIOPSY_CODD	AAGAGGCA-CTCTCTAT	230698	230,288 (99.82)	114940	408 (0.18)
Sample-160-B66	Sample-86-2512F3	42999	BIOP		B21-3-BIOP		3	BIOPSY_CODD	AAGAGGCA-TATCCTCT	286950	286,441 (99.82)	142966	509 (0.18)
Sample-161-B67	Sample-89-2514F3	151544	BIOP		B24-3-BIOP		3	BIOPSY_CODD	AAGAGGCA-GTAAGGAG	186484	186,146 (99.82)	92904	338 (0.18)
Sample-162-B68	Sample-91-252F2	141167	BIOP		B17-3- BIOP		3	BIOPSY_CODD	AAGAGGCA-ACTGCATA	182634	182,337 (99.84)	91020	297 (0.16)
Sample-163-B69	Sample-9-1514F3	74225	BIOP		B18-3-BIOP		3	BIOPSY_CODD	AAGAGGCA-AAGGAGTA	159042	158,769 (99.83)	79248	273 (0.17)
Sample-164-B70	Sample-92-255F2	56186	BIOP		B20-3-BIOP		3	BIOPSY_CODD	AAGAGGCA-CTAAGCCT	465610	464,917 (99.85)	232112	693 (0.15)
Sample-165-B71	Sample-93-258F3	21530	BIOP		B22-3-BIOP		3	BIOPSY_CODD	AAGAGGCA-CGTCTAAT	415650	414,886 (99.82)	207061	764 (0.18)
Sample-166-B72	Sample-94-259F1	227945	BIOP		B23-3-BIOP		3	BIOPSY_CODD	AAGAGGCA-TCTCTCCG	186950	186,661 (99.85)	93186	289 (0.15)
Sample-167-B73	Sample-95-B1	119901	BIOP		B32-4-BIOP		4	BIOPSY_CODD	GTAGAGGA-CTCTCTAT	300368	299,842 (99.82)	149658	526 (0.18)
Sample-169-B75	Sample-96-B2	132502	BIOP		B29-4-BIOP		4	BIOPSY_CODD	GTAGAGGA-GTAAGGAG	224510	224,099 (99.82)	111846	407 (0.18)
Sample-170-B76	Sample-97-2612F3	97325	BIOP		B26-4-BIOP		4	BIOPSY_CODD	GTAGAGGA-ACTGCATA	261754	261,301 (99.83)	130424	453 (0.17)
Sample-171-B77	Sample-97-B3	98034	BIOP		B30-4-BIOP		4	BIOPSY_CODD	GTAGAGGA-AAGGAGTA	234562	234,154 (99.83)	116873	408 (0.17)
Sample-172-B78	Sample-98-262F2	69929	BIOP		B31-4-BIOP		4	BIOPSY_CODD	GTAGAGGA-CTAAGCCT	286622	286,062 (99.80)	142751	560 (0.20)
Sample-173-B79	Sample-98-B4	64520	BIOP		B28-4-BIOP		4	BIOPSY_CODD	GTAGAGGA-CGTCTAAT	322728	322,092 (99.80)	160729	634 (0.20)
Sample-174-B80	Sample-99-B5	56092	BIOP		B27-4-BIOP		4	BIOPSY_CODD	GTAGAGGA-TCTCTCCG	429152	428,378 (99.82)	213802	774 (0.18)
Sample-191-Extractcontrol			EC	0	EC				ATGCGCAG-TATCCTCT	98	95 (96.94)	46	3 (3.16)
										162730
										217628
										266367
										0
										103638
